# Supplementary material for: IgG4-related pleural effusion with high adenosine deaminase levels: A case report and literature review
Source: Medicine (Baltimore). 2021 Mar 19;100(11):e25162. doi: 10.1097/MD.0000000000025162 (PMC7982235; doi:10.1097/MD.0000000000025162)
Supplement: Supplemental Digital Content [file medi-100-e25162-s001.xlsx]

## Sheet: Sheet1
0=IgG4	1=IgG4	組織IgG4/IgG	年齢	性別0=male	症状出現から入院まで	症状0=あり	内容	呼吸不全0=あり	既往歴	内容	免疫抑制0=あり、1=なし	喫煙歴0=never、1=ex、2=current	BI	ドレーン0=あり、1=なし	転帰0=死亡、1=自宅、2=転院	WBC	Nt	Eo	Ly	CRP	LDH	TP	alb	glb	glu	IgG	IgG4	IgE	胸水細胞数	胸水分画Nt	胸水分画Ly	胸水分画Eo	胸水分画Mφ	胸水TP	胸水LDH	胸水Glu	胸水pH	ADA	ADA/TP	LDH/TP	LDH/ADA	胸水IgG	胸水IgG4	胸水/血清IgG4	画像0=Rt、1=Lt、2=両側	分布
0	1	>40	75	0	45	0	労作時呼吸困難	1	0	ACO、IP、DM、胃ポリープ、B型肝炎	DM、PSL2.5mg	1	900	1	1	11220	76.5	5.5	10.5	0.29	206	8.51	3.05	5.46		3556	1310	3968	4907	4	83.5	8	2.5	6.6	383	101		54.5	8.25758	58.0303	7.02752	3979	1510	1.15267	1	前立腺、自己免疫性膵炎
0	1	42	46	0	360	0	呼吸困難	1																			142			68				5.3	85			36.4	6.86792	16.0377	2.33516		256	1.80282	0	なし
0	1	>40	63	0	70	0	呼吸困難、乾性咳嗽、背部不快感		0	乾癬性関節症、心房細動、高血圧、胃食道逆流	1	0		1	1												284							4.6	961	7.20591				208.913					0	なし
0	1	>40	70	0	60	0	咳嗽、労作時呼吸困難	1	0	BPH	1	1	400	1	1	6190	67	2	25	0.62	125	6.7	2.9	3.8		2518	1030	1640	5400	0.8	93.8	1	3	5.5	163	60		75.6	13.7455	29.6364	2.15608	4409	2070	2.00971	0	なし
0	1	89	70	0		1		1	1		1	2	1000	1	1	5000	52.5	6.4	34.1	0.26	170	7.5	4	3.5	98	1878	352	464	3800	19	78	3	0	5.7	390	92	7.4	56.7	9.94737	68.4211	6.87831		331	0.940341	1	縦隔リンパ節腫脹、後腹膜線維症
0	1	>40	79	0		1		1	0	DM	0	2	1200	1	1	4900	52	3.3	37.3	0.06	188	9.7	2.2	7.5		4619	2040	174	600	0	43.3	0	50	5.8	290	120	7.6	54.6	9.41379	50	5.31136	3213	1520	0.745098	0	IP、耳下腺、縦隔リンパ節
0	1		85	0	90	0	乾性咳嗽	1	0	十二指腸潰瘍、眼窩内炎症性偽腫瘍	1	1	1200	0	1	6200	43	21	25	0.33	174	8.7	2.3	6.4		4121	2740		2600	1	87	1	1	6.2	101	112		122	19.6774	16.2903	0.827869	3403	2090	0.762774	1	眼窩、唾液腺、リンパ節、胃壁、胆管
0	1	50	69	0	180	0	胸痛	1	0	DM	0	2	960	1	1	5010		8.8		0.14	147	8.6	3.4	5.2		3570	2380	326						7.4	176	130		70.6	9.54054	23.7838	2.49292	4276			0	リンパ節
0	1	55.6	76	0	60	0	全身倦怠感、前胸部不快感	1	0	出血性胃潰瘍	1	1	200	1	1	6950				1.17							212			2	71		27	3.1	118			29.9	9.64516	38.0645	3.94649				2	なし
0	1		73	0	60	0	労作時呼吸困難	1	0	BPHope、Lkope＋放射線、肺炎	1	1	600	1	1	4300				1.85						4219	1500		741	5	69		26	5.4	152	113	7.41	59.8	11.0741	28.1481	2.54181	3358	907	0.604667	0	後腹膜線維症、心膜炎
0	1		65	0		1		1	1		1			1	1	4110	68.8	10.2	16.6	0.22						3124	1187.12	735						6.8	137	77				20.1471		3005	1510	1.27199	1	リンパ節、大動脈周囲、顎下腺
0	1	>40	72	1	180	0	全身倦怠感	1	0	BA	1	1		1	1	2800	52.5	2	28	0.09	166	9.8	2.6	7.2		5309.7	>1500	2152	5483	1	99			6.6	103	76		80.2	12.1515	15.6061	1.28429				1	リンパ節
0	1	40	65	0		0	呼吸困難、咳、痰	0	0	膵炎	1	1		1	1	3900				2.3						1490	164		2700	10	90			3.78	241			23	6.08466	63.7566	10.4783		124	0.756098	2	リンパ節、唾液腺
0	1	60	81	0	30	0	呼吸困難	0	0	DM	0	1	1740	1	1	5900	77	3	10	0.14	194	7	2.4	4.6		2807	233	5507	3450	3	69		9	5.8	159	115		85	14.6552	27.4138	1.87059				2	なし
0	1	90	69	0		0	咳、呼吸困難	1	0	BA、副鼻腔炎ope	1			1	1	5800		6.1								1539	277	2641	5870		88.5			6.3				40.8	6.47619				571	2.06137	2	リンパ節
0	1	50	56	0	15	0	呼吸困難、腹痛	1	0	急性膵炎、DM、Peyronie’s disease	0	1	64	1	1					5.77						1724	398.2			11	45	9		4.99	489	212				97.996					0	なし
0	1	85.4	78	0		0	全身倦怠感、発熱	1	0	胆石ope	1			1	1	13110				25.3	175	7.4	3.3	4.1		1604	483							6.1	191	116	8	46.7	7.65574	31.3115	4.08994	2515			0	なし
0	1	>40	16	0		0	呼吸困難	1	0	血管筋脂肪腫ope	1			1	1						167	5.2												4.2	213			10.7	2.54762	50.7143	19.9065				2	なし
0	1	91	74	1	150	0	呼吸困難、浮腫	0	0	後腹膜脂肪肉腫	1			1	1							5.4	2.4				740				94			3.2											2	なし
0	1	40	78	0		0	呼吸困難、咳、痰	0	0	MK、HT	1	1		1	1	6300	64.2	4.3	21.7	0.28						3404	929		2300	12.9	79.2			5.9				71.9	12.1864				1120	1.2056	0	リンパ節
0	1	>50	64	0	240	0	呼吸困難	1	0	LK、ACO	0	0		1	1					0.13				96.4		4329	2750											47.2				4183	2790	1.01455	2	なし
0	1	50	81	0		0	労作時呼吸困難	1	0	COPD	1	1	500	1	1	5760	69.9	1.4	17.4	1.25	188	8	3	5		3416	820	457										61.7				3944	919	1.12073	1	顎下腺、IP
1	0		90	1	30	0	発熱、咳	1	0	認知症、OMI、変形性膝関節症	1	1		1	2	12400	75.7	0.6	18.5	2.54	352	6.78	2.29	4.49					1149	2	95.5	0	22.5	5.26	244	103		78.6	14.943	46.3878	3.10433				0
1	0		61	0	30	0	呼吸困難、胸部つかえ感	1	0	DM、尿管結石	0	0		1	1	4460	85.8	1.3	7.8	4.73	334	5.35	2.24	3.11	606					0.5	98	0	1.5	2.57	425	425		47.3	18.4047	165.37	8.9852				2
1	0		86	0	90	0	食欲低下、発熱	1	0	右尿管癌ope、橋本病、TB	1	1		1	2	3520	64.7	2	25.6	4.53	195	4.99	1.51	3.48					395	2.5	95	0	1	1.81	93	82		18	9.94475	51.3812	5.16667				0
1	0		56	0	30	0	呼吸困難	0	0	統合失調症	1	1		0	2	3950	86.5	0.3	9.9	7.71	330	5.01	1.76	3.25	138					79.5	18	0	2	3.52	1674	8		166.9	47.4148	475.568	10.03				1
1	0		68	0	180	0	食欲低下	0	1		1	2	960	1	2	6750	93.2	0	5.3	22.2	246	5.54	1.57	3.97	93				2152	4.5	83	0	1.5	3.52	628	92		46.6	13.2386	178.409	13.4764				0
1	0		65	0	7	0	呼吸困難、食欲低下	1	1		1	2	450	1	2	8720	91.4	0.1	4.5	4.06	168	7.21	3.21	4	99				1817	3	91.5	0	4.5	4.71	437	57		95.3	20.2335	92.7813	4.58552				1
1	0		79	0		0	呼吸困難	0	0	虫垂炎、IP(PSL30mg)、血気胸	0	0		1	2	15180	98.4	0	1.3	15.47	379	5.32	2.12	3.2	303	813				92	6.5	0	1.8	3.9	5072	54		113.8	29.1795	1300.51	44.5694				1
1	0		78	0	7	0	発熱、咳	1	0	虫垂炎	1	1	480	1	1	3370	66.7	0.9	20.5	4.99	178	6.62	2.7	3.92	94					0	96	0	3	4.66	425	94		69.5	14.9142	91.2017	6.11511				0
1	0		72	0	30	0	咳、痰	1	0	狭心症、BPH、痛風、LC	1	1	300	1	1	7920	69.9	0.6	1.9	11.72	170	8.25	2.63	5.62	94					5	93	0	2	5.93	1151	64		193.9	32.6981	194.098	5.93605				2
1	0		53	0	30	0	食欲低下、体動困難	1	0	脳梗塞	1	2	495	0	0	8770	93.2	0	4.2	2.8	198	6.62	2.62	4	118					6	88.5	0	5	4.27	258	69		61.2	14.3326	60.4215	4.21569				0
1	0		42	0	150	0	咳、血痰、発熱	1	1		1	1	420	1	1	10750	81.9	0.2	9.8	6.83	187	7.11	3.06	4.05	114					72.5	25	0	2.5	4.89	771	66		89.2	18.2413	157.669	8.6435				0
1	0		18	1	4	0	発熱、咳	1	1		1	2	80	1	1	10500	82.7	0.6	10.5	10.85	213	8.52	3.11	5.41	85				1132	6.5	82	0	10.5	5.7	346	100		84.9	14.8947	60.7018	4.07538				0
1	0		88	0	10	0	咳、食欲低下	0	0	DM、IP、両膝人工関節置換後	0	1	300	1	2	6650	88.3	0.5	5.3	8.21	165	5.17	1.82	3.35	146				2089	7.5	84.5	0	7.5	3.37	162	114		30	8.90208	48.0712	5.4				0
1	0		72	0	60	0	体重減少、咳、痰	0	0	DM、GERD、肛門周囲膿瘍	0	2	765	0	1	10920	79.1	1.3	14	16.64	142	6.27	2.04	4.23	102					42.5	56.5	0	1	4.35	1062	69		77.2	17.7471	244.138	13.7565				0
1	0		30	0	60	0	呼吸困難、発熱	1	0	アナフィラキシー、気胸	1	0		0	1	6780	63.5	2.7	20.4	18.44	156	6.5	2.93	3.57	99				3333	6	91	0	3	5.14	562	97		89.7	17.4514	109.339	6.26533				0
1	0		49	0	120	0	咳、痰、食欲低下	1	0	DM、気胸	0	1	560	0	1	8100	72.9	1.7	15.8	5.88	119	7.49	2.44	5.05	197				18016	4.3	95.7	0	0	5.13	5582	15		168.2	32.7875	1088.11	33.1867				0
1	0		78	0		0	体重減少	0	0	OCI、封入体筋炎	1	1	250	1	1	5260	92.4	0.6	3.6	7.24	259	5.76	1.46	4.3	75					39	56	0	4	4.12	824	25		82.8	20.0971	200	9.95169				1
1	0		44	0	120	0	発熱	1	1		1	0		1	1	4570	81	0.4	10.5	15.55	189	7.7	3.12	4.58	177					10	83	0	7	4.11	566	28		70.6	17.1776	137.713	8.017				1
1	0		20	1	5	0	発熱	1						1	1	3830	61.8	0.3	26.4	5.59	182	7.43	4.19	3.24	90					55	28	0	15	5.17	1353	41		124.3	24.0426	261.702	10.885				1
1	0		32	1		1		1	0	TB	1	0		1	1																			7.8	4931	2		212.3	27.2179	632.179	23.2266				0
1	0		40	0	14	0	胸痛、発熱、全身倦怠感	1	0	サルコイドーシス(PSL2.5mg)	0	1	120	1	1	10740	86.6	0	8	14	232	7.3	3.72	3.58	131					25	73	0	2	5.15	348	65		44.7	8.67961	67.5728	7.78523				0
1	0		90	0	30	0	咳、呼吸困難、食欲低下	0	0	慢性腎障害、BPH、認知症	1	0		1	0	7010	85	0	7.7	13.06	220	6.06	2.23	3.83	106					12	79	1	8	4.28	395	62		57.9	13.528	92.2897	6.82211				0
1	0		68	0	120	0	呼吸困難	1	0	アルコール性肝障害、痔ope	1	2	192	0	1	7030	72.8	1	18.3	3.05	159	7.73	3.29	4.44	152					17	80	0	3	5.16	927	9		119	23.062	179.651	7.78992				1
1	0		42	0	10	0	胸痛、倦怠感、呼吸困難	1	1		1	0		1	1	6290	77.9	0.3	9.2	10.37	175	6.84	3.01	3.83	93					15	81	0	4	4.64	1008	55		117.8	25.3879	217.241	8.55688				0
1	0		40	0	20	0	咳、胸痛、盗汗	1	0	アルコール性肝障害	1	2	625	1	1	8780	80.6	0.1	8.8	19.87	403	7.02	3.3	3.72	89					6	88	1	5	5.25	1432	53		106.3	20.2476	272.762	13.4713				0
1	0		25	1	7	0	発熱	1	1		1	0		1	1	5090	69.7	1	18.7	10.5	156	7.09	2.86	4.23	95					12	68	0	20	5.51	1268	80		123.3	22.3775	230.127	10.2839				0
1	0		95	0	30	0	発熱、呼吸困難	0	0	ACS、TB	1	1	400	0	0	1200	94	0	0.5	11.43	152	4.3	1.55	2.75	87					8	85	0	7	2.18	193	33		43.8	20.0917	88.5321	4.40639				0
1	0		67	1	30	0	腹部膨満感	1	0	RA(PSL3mg+MTX10mg/w+ETN)	0	0		1	1	7840	91.3	0.1	2.6	13.04	234	6.97	2.07	4.9	77					19	63	0	16	5.03	193	95		94.4	18.7674	38.3698	2.04449				2
1	0		43	0	14	0	発熱、咳、胸痛	1	1		1	0		1	1	5850	75.1	3.1	12.5	1.68	164	6.8	3.58	3.22	104					21	63	1	12	4.86	466	75		86.2	17.7366	95.8848	5.40603				1
1	0		77	1	70	0	咳、発熱	0	0	大腸癌ope、LC	0			1	0	4120	86.7	0.7	5.8	3.12	216	5.82	1.63	4.19	79					5	88	0	7	2.79	282	66		49.3	17.6703	101.075	5.72008				2
1	0		83	0	90	0	発熱、呼吸困難	1	0	Mkope、DM、認知症、心疾患	0	1	150	1	0	9080	86	0	8.8	16.71	213	5.56	1.4	4.16	171					0.5	96	0	2.5	3.57	356	52		57.6	16.1345	99.7199	6.18056				0
1	0		75	0	20	0	咳、痰	1	0	前立腺癌	0			1	1	6680	62.6	5.8	25.3	1.52	204	6.95	3.65	3.3	114					2	92.5	3.5	2	5.07	624	107		85.6	16.8836	123.077	7.28972				0
1	0		84	0	14	0	食欲低下	1	0	冠攣縮性狭心症、CHF、慢性腎障害	1	1	1000	1	1	6230	78.8	0.3	11.1	12.73	174	6.24	2.37	3.87	94					0	88.5	0	10	4.66	296	90		106	22.7468	63.5193	2.79245				0
1	0		67	1	50	0	腰背部痛、脱力、感覚低下	1	1		1	2	200	1	1	5440	61.5	0.2	28.9	1.99	94	5.74	2.65	3.09	96					15	77	0	6	4.65	70	127		71.2	15.3118	15.0538	0.983146				1
1	0			0				1						1	1	8510	80.8	1.1	10.9	2.35	160	6.73	4.28	2.45	126					40	55	0	4	4.62	360	130		73.5	15.9091	77.9221	4.89796				1
1	0		52	0	25	0	発熱、胸痛、呼吸困難	1	0	DM	0	2	930	0	1	6790	82.5	2.1	8.5	15.72	175	6.03	2.51	3.52	342					86	10	0	4	4.29	5712	49		141.9	33.0769	1331.47	40.2537				0
1	0		76	0	15	0	発熱	0	0	Levy小体型認知症、パーキンソン病	1			1	1	5760	78.4	1.9	11.5	5.76	245	6.05	1.24	4.81	128					72	18	0	10	3.52	3203	31		107.9	30.6534	909.943	29.6849				2
1	0		92	0		0	胸痛	1	0	腎癌ope、膵癌、BPH	0			1	1	7490	72.7	2.7	18.6	1.65	200		3.67		178					9	83	0	8	5	188	180		65.8	13.16	37.6	2.85714				0
1	0		92	0		0	痰、呼吸困難	0	1		1			1	0	7670	92.9	0	4	10.16	122	5.53	1.31	4.22	151					64.5	23.5	0	11.5	3.83	237	63		45.8	11.9582	61.8799	5.17467				0
1	0		52	0		0	発熱	0	0	MDS、腎障害	1			0	2	5500	91.2	0.4	4.9	12.19	360	3.29	1.42	1.87	103					78.5	16.5	1.5	3.5	2.56	1626	61		80.7	31.5234	635.156	20.1487				2
